# Supplementary material for: Inhibitors of the Actin-Bundling Protein Fascin-1 Developed for Tumor Therapy Attenuate the T-Cell Stimulatory Properties of Dendritic Cells
Source: Cancers (Basel). 2022 May 31;14(11):2738. doi: 10.3390/cancers14112738 (PMC9179534; doi:10.3390/cancers14112738)
Supplement: Supplementary file 1 [file cancers-14-02738-s001.zip]

Archive with 1 entries (1 files):
- cancers-1742514-supplementary.pdf
